# Supplementary material for: Computational Analyses Reveal Deregulated Clock Genes Associated with Breast Cancer Development in Night Shift Workers
Source: Int J Mol Sci. 2024 Aug 8;25(16):8659. doi: 10.3390/ijms25168659 (PMC11355052; doi:10.3390/ijms25168659)
Supplement: Supplementary file 1 [file ijms-25-08659-s001.zip]

Archive with 1 entries (1 files):
- ijms-3131757-supplementary.pdf
